# Supplementary material for: Targeting Glutaminolysis Shows Efficacy in Both Prednisolone-Sensitive and in Metabolically Rewired Prednisolone-Resistant B-Cell Childhood Acute Lymphoblastic Leukaemia Cells
Source: Int J Mol Sci. 2023 Feb 8;24(4):3378. doi: 10.3390/ijms24043378 (PMC9965631; doi:10.3390/ijms24043378)
Supplement: Supplementary file 1 [file ijms-24-03378-s001.zip]

Archive with 1 entries (1 files):
- Revised_Supplementary File 1 10.02.2023.pdf
